# Supplementary material for: Effectiveness of HAPA-based oral hygiene instruction in patients over 65 years of age: a randomized controlled trial
Source: BMC Oral Health. 2025 Jul 19;25:1209. doi: 10.1186/s12903-025-06615-w (PMC12276706; doi:10.1186/s12903-025-06615-w)
Supplement: Supplementary file 1 — Supplementary Material 1 [file 12903_2025_6615_MOESM1_ESM.xlsx]

## Sheet: Gesamttabelle
Lfd. Nr	m/w/d	Alter	Gruppe	GBI_1	GBI_2	PCR_1	PCR_2	Approx.zahl	Freq ZP_1	Freq ID-B_1	Freq ZP_2	Freq ID-B_2	time_m	A1_1	A2_1	E1_1	E2_1	E3_1	R1_1	R2_1	R3_1	H1_1	H2_1	H3_1	B1_1	B2_1	B3_1	Ak1_1	Ak2_1	Ak3_1	Bew1_1	Bew2_1	Bew3_1	Han1_1	Han2_1	Han3_1	A1_2	A2_2	E1_2	E2_2	E3_2	R1_2	R2_2	R3_2	H1_2	H2_2	H3_2	B1_2	B2_2
1	m	65	1	17	16	77	65	12	4	0	7	1	12	4	2	1	3	4	4	4	4	2	1	3	3	2	4	1	2	3	1	2	1	1	3	1	2	1	1	3	3	4	4	4	3	3	3	3	2
2	m	71	2	8	5	65	74	25					12
3	m	65	2	12	9	58	78	20					14
4	m	81	2	31	17	76	79	17					11
5	w	66	1	10	2	40	58	25	16	0	14	7	12	4	2	3	3	4	3	2	2	2	3	3	3	3	4	3	3	3	2	2	2	2	2	2	3	2	2	4	4	4	4	4	2	2	2	2	2
6	w	67	2	1	1	8	26	20					12
7	w	66	2	9	5	46	65	24					12
8	w	66	2	1	3	10	41	20					11
9	w	71	1	10	4	64	63	24	7	7	7	7	12	4	1	1	3	3	3	3	3	1	3	2	3	3	2	3	3	2	3	3	2	3	2	4	4	1	2	4	4	1	1	1	3	4	4	4	4
10	w	67	2	3	3	46	56	26					12
11	w	67	2	9	4	48	46	18					12
12	m	67	1	29	10	90	80	26	14	14	14	14	12	3	4	3	3	3	4	4	4	3	3	3	3	3	3	3	3	3	3	3	3	3	3	3	4	1	4	4	4	4	4	4	4	4	4	4	4
13	m	67	1	3	6	38	28	20	14	0	14	7	12	3	3	3	3	3	3	3	3	3	3	3	3	3	3	3	3	3	3	3	3	4	3	4	3	2	3	3	4	4	4	4	3	3	3	3	3
14	m	75	2	9	6	34	48	26					12
15	w	71	2	18	2	74	73	25					12
16	m	69	1	2	4	32	26	23	14	8	14	20	12	4	4	3	3	4	4	4	4	1	2	1	4	3	2	4	3	4	3	3	3	3	4	2	4	4	3	3	4	3	3	3	4	4	4	4	4
17	w	66	1	8	2	64	68	27	13	2	13	7	12	2	1	2	2	2	2	2	2	3	2	2	3	2	3	2	2	2	3	2	2	2	3	2	3	2	2	3	3	3	3	3	4	3	3	3	3
18	w	78	1	3	1	51	54	18	14	2	14	7	12	2	2	1	4	1	1	1	1	2	3	2	3	2	3	3	2	2	2	2	2	2	2	2	3	2	1	4	4	1	1	1	3	3	3	3	3
20	w	70	1	8	3	86	84	26	14	3	10	4	12	4	2	1	2	3	3	3	2	3	3	1	3	3	3	2	2	2	2	2	2	3	2	2	3	2	2	3	2	4	4	3	4	3	4	4	3
21	m	65	2	20	4	59	61	28					11
22	m	75	1	12	2	39	52	17	10	0	7	7	12	2	1	1	2	2	2	2	3	3	3	3	3	3	3	1	3	1	1	1	1	1	1	1	4	1	1	4	4	4	4	4	4	4	4	4	4
23	m	67	1	13	4	47	63	28	7	0	8	7	12	1	1	1	2	2	2	2	3	1	1	1	2	1	1	1	1	1	1	1	2	1	2	1	4	2	1	1	2	4	4	4	3	3	4	3	3
24	w	67	1	9	11	48	64	23	14	14	14	14	12	4	3	2	4	4	4	3	4	2	2	4	3	3	1	3	4	3	3	3	3	4	3	4	4	3	1	3	4	4	3	2	2	2	4	2	3
25	m	66	2	9	6	54	81	26					12
26	w	66	1	14	6	68	76	17	10	0	10	7	12	3	2	2	3	3	4	3	1	2	2	2	3	3	2	3	4	4	2	3	1	3	2	3	4	2	2	4	3	4	4	3	4	3	3	3	3
28	m	72	2	3	13	63	76	27					12
29	m	71	1	11	6	63	67	23	14	8	14	7	12	3	3	1	3	3	2	2	3	3	3	3	3	3	3	3	3	3	3	3	2	2	2	3	4	2	2	3	4	1	2	2	4	4	4	4	4
30	w	75	2	8	3	65	54	29					14
31	w	67	2	11	6	83	73	30					12
32	m	72	2	6	2	55	72	27					13
33	w	70	1	7	8	73	71	26	21	0	21	14	12	4	4	4	4	4	4	3	3	3	3	3	3	4	3	3	3	3	3	3	3	2	2	2	4	4	4	4	4	4	4	3	4	4	4	4	3
34	w	80	2	8	2	67	68	15					12
35	m	71	2	10	2	61	62	11					14
36	m	71	2	4	10	58	79	26					12
38	m	72	1	2	1	36	32	26	21	14	21	16	12	4	4	4	4	4	4	4	1	4	4	4	4	4	4	4	4	4	4	4	4	4	4	4	4	3	4	4	4	4	4	4	4	4	4	4	4
39	m	71	2	16	4	83	72	28					12
40	w	65	1	8	0	64	42	26	14	7	14	10	19	4	2	3	3	3	3	3	3	4	4	4	4	4	4	4	3	2	3	2	2	3	3	4	4	2	3	3	4	3	3	3	4	4	4	4	4
41	w	75	2	27	13	62	47	17					12
42	w	72	1	10	6	68	68	26	14	7	14	21	12	4	4	4	4	4	4	4	4	1	4	4	4	4	4	4	4	4	4	4	1	4	4	4	4	4	4	4	4	4	4	4	1	4	4	4	4
43	m	68	1	8	3	28	20	15	16	3	16	7	12	3	3	2	3	4	3	3	3	3	3	4	3	2	3	2	2	2	2	1	1	2	2	2	3	2	4	3	4	3	3	3	3	3	3	3	3
44	w	66	1	5	1	67	61	26	14	7	20	16	12	4	2	2	4	4	4	4	4	4	4	4	4	3	4	4	4	4	4	4	4	4	1	4	4	3	1	4	4	4	4	4	4	4	4	4	3
45	w	69	1	22	14	62	51	26	14	0	14	7	12	4	2	3	4	3	3	3	4	4	4	4	3	3	3	4	4	2	3	4	4	2	4	2	4	4	3	4	4	4	4	4	4	3	4	4	3
46	m	78	1	7	2	67	64	24	7	2	7	7	12	1	1	2	2	2	2	2	3	3	2	2	3	3	3	2	2	2	2	2	3	2	2	2	4	2	3	2	2	3	2	3	4	4	3	4	3
48	w	80	1	6	8	77	46	17	7	0	7	7	12	4	2	1	2	1	2	2	2	3	3	3	3	3	3	3	3	3	2	1	2	1	1	1	4	4	3	3	4	3	3	3	4	3	3	3	4
49	w	77	1	5	11	82	65	15	14	7	14	14	13	3	3	3	3	4	4	4	3	1	1	1	2	1	3	4	3	4	4	3	2	4	2	4	4	2	4	4	4	4	4	4	4	4	4	4	4
50	m	73	1	5	4	60	46	29	7	3	7	7	12	4	2	2	3	4	4	4	4	3	3	3	3	3	3	3	4	3	3	3	4	4	1	3	4	1	4	4	4	4	4	4	4	4	4	4	4
51	m	65	2	6	1	38	33	28					12
52	w	72	2	12	1	56	46	24					11
53	w	72	1	11	6	74	66	25	14	7	14	7	12	4	2	1	4	4	4	4	4	3	3	4	4	3	4	4	4	4	4	4	4	4	4	4	4	1	4	4	4	1	1	1	4	4	4	4	4
54	w	70	2	12	3	58	52	17					14
55	m	72	1	10	9	69	49	25	14	0	14	14	12	2	1	1	3	4	2	2	2	3	3	4	3	3	3	3	1	1	1	1	1	1	1	1	4	2	2	2	4	4	4	4	4	3	4	3	3
56	m	84	2	3	7	75	76	26					14
58	m	68	1	14	2	80	53	17	14	0	14	14	10	1	1	1	1	1	1	1	1	1	1	1	1	1	1	1	1	1	1	1	1	1	1	1	3	3	2	3	3	2	2	3	3	3	3	3	3
59	w	77	2	9	9	61	45	15					15
60	w	77	1	6	10	69	67	24	14	7	14	7	12	4	4	2	2	2	3	3	3	3	3	3	3	3	3	3	3	3	2	4	4	1	3	3	3	2	2	2	2	3	3	3	3	3	3	3	3
61	w	72	1	10	9	85	61	19	14	7	21	14	14	4	4	1	1	3	4	4	4	4	4	4	4	4	4	3	3	3	3	3	3	3	3	3	4	3	3	3	3	4	4	3	4	4	4	4	4
62	w	68	2	20	8	79	76	13					12
63	w	71	2	13	9	81	65	26					12
64	m	70	2	49	8	75	62	17					13
65	m	87	2	6	3	69	51	25					12
66	w	86	2	4	2	63	35	17					12
67	m	71	2	6	7	73	70	26					11
[truncated: 10 more columns]
